# Supplementary material for: Metabolic pathways and genes involved in treatable and non-treatable metabolic epilepsies. A comprehensive review and metabolic pathway analysis
Source: Metab Brain Dis. 2025 Mar 14;40(3):152. doi: 10.1007/s11011-025-01562-5 (PMC11909059; doi:10.1007/s11011-025-01562-5)
Supplement: Supplementary file 1 — Supplementary Material 1 [file 11011_2025_1562_MOESM1_ESM.xlsx]

## Sheet: Φύλλο1
Metabolic Pathways and Genes Involved in Treatable and Non-Treatable Metabolic Epilepsies. A comprehensive review and metabolic pathway analysis.
Metabolic Brain Disease
Athanasia Sesse1, Paris Ladias1, Charilaos Kostoulas1, Dimitrios Chatzistefanidis2, Ioannis Georgiou1, Sofia Markoula2
1Laboratory of Medical Genetics in Clinical Practice, Faculty of Medicine, School of Health Sciences, University of Ioannina, 45110 Ioannina, Greece 2Department of Neurology, Faculty of Medicine, School of Health Sciences, University of Ioannina, 45110 Ioannina, Greece
Corresponding author: Sofia Markoula, smarkoula@uoi.gr
Online Resource 1: Treatable metabolic disorders that can lead to epilepsy, according to the International Classification of Inherited Metabolic Disorders (ICIMD) and their corresponding genes.

## Sheet: Online Resource 1
Metabolic disorder	Gene
3-hydroxy-3-methylglutaryl-CoA lyase deficiency (Hydroxymethylglutaric aciduria)	HMGCL
3-hydroxyisobutyryl-CoA hydrolase deficiency	HIBCH
3-phosphoglycerate dehydrogenase deficiency	PHGDH
5,10-methenyltetrahydrofolate synthetase deficiency	MTHFS
5,10-methylenetetrahydrofolate reductase deficiency	MTHFR
7-dehydrocholesterol reductase deficiency	DHCR7
ACTH receptor deficiency	MC2R
AKT2 superactivity (Hypoinsulinemic hypoglycemia with hemihypertrophy)	AKT2
Alpha-aminoadipic semialdehyde dehydrogenase deficiency (Pyridoxine-dependent epilepsy)	ALDH7A1
Alpha-fucosidase deficiency (α-fucosidosis)	FUCA1
Arginase deficiency (Argininemia)	ARG1
Arginine:glycine amidinotransferase (AGAT) deficiency (Cerebral creatine deficiency syndrome type 3)	GATM
Argininosuccinate lyase deficiency	ASL
Argininosuccinate synthetase deficiency (Citrullinemia type 1)	ASS1
Arylsulfatase A deficiency (Metachromatic leukodystrophy)	ARSA
Aspartyglucosaminidase deficiency (Aspartylglucosaminuria)	AGA
ATP-sensitive potassium channel pore-forming subunit superactivity	KCNJ11
ATP-sensitive potassium channel regulatory subunit superactivity	ABCC8
Autosomal recessive GTP cyclohydrolase 1 deficiency	GCH1
Biotinidase deficiency	BTD
Branched-chain ketoacid dehydrogenase E1 alpha deficiency (Maple syrup urine disease type 1a)	BCKDHA
Branched-chain ketoacid dehydrogenase E1 beta deficiency (Maple syrup urine disease type 1b)	BCKDHB
Branched-chain keto acid dehydrogenase kinase deficiency	BCKDK
CAD trifunctional protein deficiency	CAD
Carbamoyl phosphate synthetase 1 deficiency	CPS1
CLN7 disease	MFSD8
Coenzyme Q5 methyltransferase deficiency	COQ5
Coenzyme Q8 (ADCK3) deficiency	COQ8A
Copper-transporting ATPase subunit alpha deficiency (Menkes disease)	ATP7A
Creatine transporter deficiency	SLC6A8
Cyclic pyranopterin monophosphate synthase deficiency (Molybdenum cofactor deficiency type A)	MOCS1
Cystathionine beta-synthase deficiency (Classical homocystinuria)	CBS
Cytochrome c oxidase subunit 1 deficiency	MT-CO1
Dihydrofolate reductase deficiency	DHFR
Dihydrolipoamide acetyltransferase deficiency (Pyruvate dehydrogenase E2 deficiency)	DLAT
Dihydrolipoamide dehydrogenase deficiency (E3 deficiency)	DLD
Dihydrolipoyl transacylase deficiency (Maple syrup urine disease type 2)	DBT
Dihydropteridine reductase deficiency	QDPR
Folate receptor alpha deficiency (Cerebral folate deficiency)	FOLR1
GLUT1 deficiency	SLC2A1
Glutamine synthetase deficiency	GLUL
Glutaryl-CoA dehydrogenase deficiency (Glutaric acidemia type 1)	GCDH
Guanidinoacetate methyltransferase deficiency (Cerebral creatine deficiency syndrome type 2)	GAMT
Holocarboxylase synthetase deficiency	HLCS
Iduronate sulfatase deficiency	IDS
Ionotropic glutamate receptor NMDA type subunit 1 dysregulation	GRIN1
Ionotropic glutamate receptor NMDA type subunit 2A dysregulation	GRIN2A
Ionotropic glutamate receptor NMDA type subunit 2B dysregulation	GRIN2B
Ionotropic glutamate receptor NMDA type subunit 2D superactivity	GRIN2D
Isoleucyl-tRNA synthetase 1 deficiency	IARS1
Isovaleryl-CoA dehydrogenase deficiency (Isovaleric acidemia)	IVD
Leucyl-tRNA synthetase 1 deficiency	LARS1
Methionine synthase deficiency (Homocystinuria-megaloblastic anemia)	MTR
Methionine synthase reductase deficiency	MTRR
Methylmalonic aciduria and homocystinuria, cblC type	MMACHC
Methylmalonic aciduria and homocystinuria, cblF type	LMBRD1
Methylmalonic aciduria, cblA type	MMAA
Mitochondrial aspartate aminotransferase deficiency	GOT2
Mitochondrial aspartate-glutamate carrier isoform 1 deficiency	SLC25A12
Mitochondrial ornithine transporter deficiency (Hyperornithinemia-hyperammonemia-homocitrullinemia syndrome)	SLC25A15
Mitochondrial short-chain enoyl-CoA hydratase 1 deficiency (Crotonase deficiency)	ECHS1
Mitochondrial tRNA-Gln deficiency	MT-TQ
Mitochondrial tRNA-His deficiency	MT-TH
Mitochondrial tRNA-Leu 1 deficiency	MT-TL1
Mitochondrial tRNA-Phe deficiency	MT-TF
Mitochondrial tRNA-Ser 1 deficiency	MT-TS1
Mitochondrial tRNA-Ser 2 deficiency	MT-TS2
Mitochondrial tRNA-Trp deficiency	MT-TW
N-acetylglutamate synthase deficiency	NAGS
NADH dehydrogenase core subunit 1 deficiency	MT-ND1
NADH dehydrogenase core subunit 4 deficiency	MT-ND4
NADH dehydrogenase core subunit 5 deficiency	MT-ND5
NADH dehydrogenase core subunit 6 deficiency	MT-ND6
NAD(P)HX epimerase deficiency	NAXE
Niemann-Pick disease type C1	NPC1
Niemann-Pick disease type C2	NPC2
Nonketotic hyperglycinemia due to aminomethyltransferase deficiency	AMT
Nonketotic hyperglycinemia due to glycine decarboxylase deficiency	GLDC
Ornithine transcarbamylase deficiency	OTC
Phenylalanine hydroxylase deficiency (Phenylketonuria)	PAH
Phenylalanyl-tRNA synthetase subunit beta deficiency	FARSB
Phosphoribosylpyrophosphate synthetase deficiency	PRPS1
Phosphoserine aminotransferase deficiency	PSAT1
Phosphoserine phosphatase deficiency	PSPH
PIGA-CDG	PIGA
PIGM-CDG	PIGM
PIGO-CDG	PIGO
PMM2-CDG	PMM2
Propionic acidemia due to propionyl-CoA carboxylase subunit alpha deficiency	PCCA
Propionic acidemia due to propionyl-CoA carboxylase subunit beta deficiency	PCCB
Proton-coupled folate transporter deficiency	SLC46A1
Pyridoxal 5'-phosphate binding protein deficiency (Early-onset vitamin B6-dependent epilepsy)	PLPBP
Pyridoxamine 5'-phosphate oxidase deficiency (Pyridoxal phosphate-responsive epilepsy)	PNPO
Pyruvate dehydrogenase E1 alpha deficiency	PDHA1
Pyruvate dehydrogenase E1 beta deficiency	PDHB
Pyruvate dehydrogenase E3-binding protein deficiency (Pyruvate dehydrogenase component X deficiency)	PDHX
Pyruvate dehydrogenase phosphatase deficiency	PDP1
Sepiapterin reductase deficiency	SPR
Seryl-tRNA synthetase 1 deficiency	SARS1
SLC35A2-CDG	SLC35A2
SLC35C1-CDG	SLC35C1
SLC39A8 deficiency	SLC39A8
Sodium-dependent multivitamin transporter deficiency	SLC5A6
Sterol 27-hydroxylase deficiency (Cerebrotendinous xanthomatosis)	CYP27A1
Succinic semialdehyde dehydrogenase deficiency	ALDH5A1
Thiamine pyrophosphokinase deficiency	TPK1
Thiamine transporter 2 deficiency	SLC19A3
Tripeptidyl-peptidase 1 deficiency	TPP1
Tyrosine hydroxylase deficiency	TH
X-linked adrenoleukodystrophy	ABCD1
