# Supplementary material for: Metabolic pathways and genes involved in treatable and non-treatable metabolic epilepsies. A comprehensive review and metabolic pathway analysis
Source: Metab Brain Dis. 2025 Mar 14;40(3):152. doi: 10.1007/s11011-025-01562-5 (PMC11909059; doi:10.1007/s11011-025-01562-5)
Supplement: Supplementary file 2 — Supplementary Material 2 [file 11011_2025_1562_MOESM2_ESM.xlsx]

## Sheet: Φύλλο1
Metabolic Pathways and Genes Involved in Treatable and Non-Treatable Metabolic Epilepsies. A comprehensive review and metabolic pathway analysis.
Metabolic Brain Disease
Athanasia Sesse1, Paris Ladias1, Charilaos Kostoulas1, Dimitrios Chatzistefanidis2, Ioannis Georgiou1, Sofia Markoula2
1Laboratory of Medical Genetics in Clinical Practice, Faculty of Medicine, School of Health Sciences, University of Ioannina, 45110 Ioannina, Greece 2Department of Neurology, Faculty of Medicine, School of Health Sciences, University of Ioannina, 45110 Ioannina, Greece
Corresponding author: Sofia Markoula, smarkoula@uoi.gr
Online Resource 2: Untreatable metabolic disorders that can lead to epilepsy, according to the International Classification of Inherited Metabolic Disorders (ICIMD) and their corresponding genes.

## Sheet: Online Resource 2
Metabolic disorder	Gene
2-methylbutyryl-CoA dehydrogenase deficiency	ACADSB
3-methylcrotonyl-CoA carboxylase 1 deficiency	MCCC1
3-methylcrotonyl-CoA carboxylase 2 deficiency	MCCC2
3-methylglutaconyl-CoA hydratase deficiency	AUH
3' repair exonuclease 1 deficiency	TREX1
6-pyruvoyl-tetrahydropterin synthase deficiency	PTS
24-dehydrocholesterol reductase deficiency (Desmosterolosis)	DHCR24
Acetyl-CoA transporter deficiency	SLC33A1
Acid ceramidase deficiency, primary neurologic phenotype (Farber disease)	ASAH1
Adenosine deaminase 2 deficiency	ADA2
Adenosine kinase deficiency	ADK
Adenylosuccinate lyase deficiency	ADSL
AICAR transformylase/IMP cyclohydrolase deficiency (AICA-ribosiduria)	ATIC
AIFM1 deficiency	AIFM1
AIMP1/p43 deficiency	AIMP1
AIMP2/p38 deficiency	AIMP2
Alanyl-tRNA synthetase 1 deficiency	AARS1
Aldolase B deficiency (Hereditary fructose intolerance)	ALDOB
ALG1-CDG	ALG1
ALG2-CDG	ALG2
ALG3-CDG	ALG3
ALG6-CDG	ALG6
ALG9-CDG	ALG9
ALG11-CDG	ALG11
ALG13-CDG	ALG13
ALG14-CDG	ALG14
Alpha-aminoadipic semialdehyde synthase deficiency	AASS
Alpha-galactosidase A deficiency (Fabry disease)	GLA
Alpha-methyl-acyl-CoA racemase (AMACR) deficiency	AMACR
Alpha-N-acetylgalactosaminidase (NAGA) deficiency	NAGA
Alpha-neuraminidase deficiency (Sialidosis)	NEU1
Aminoacylase 1 deficiency	ACY1
AP1S2 deficiency	AP1S2
AP3B2 deficiency	AP3B2
AP4B1 deficiency	AP4B1
AP4E1 deficiency	AP4E1
AP4M1 deficiency	AP4M1
AP4S1 deficiency	AP4S1
APOPT1 deficiency	APOPT1
Archain 1 deficiency	ARCN1
ARFGEF2 deficiency	ARFGEF2
Arginyl-tRNA synthetase 1 deficiency	RARS1
ASCT1 transporter deficiency	SLC1A4
Asparagine synthetase deficiency	ASNS
Asparaginyl-tRNA synthetase 1 deficiency	NARS1
Aspartate N-acetyltransferase deficiency	NAT8L
Aspartoacylase deficiency (Canavan disease)	ASPA
Astroglial glutamate aspartate transporter deficiency	SLC1A2
ATAD3A deficiency	AFG3L2
ATP6AP1-CDG	ATP6AP1
ATP6AP2-CDG	ATP6AP2
ATP6V0A2-CDG	ATP6V0A2
ATP6V1A-CDG	ATP6V1A
ATP13A2 deficiency	ATP13A2
ATP-specific succinyl-CoA synthetase subunit beta deficiency	SUCLA2
B3GALNT2-CDG	B3GALNT2
B4GAT1-CDG	B4GAT1
BAP31 deficiency	BCAP31
BCS1L deficiency	BCS1L
Beta-galactosylceramidase deficiency	GALC
Beta-hexosaminidase subunit alpha deficiency (Tay-Sachs disease)	HEXA
Beta-hexosaminidase subunit beta deficiency (Sandhoff disease)	HEXB
Beta-mannosidase deficiency (Beta-mannosidosis)	MANBA
Beta-ureidopropionase deficiency	UPB1
BOLA3 deficiency	BOLA3
Bowen-Conradi syndrome	EMG1
Carnitine-acylcarnitine translocase (CACT) deficiency	SLC25A20
Carnitine palmitoyltransferase 1A deficiency	CPT1A
Carnitine palmitoyltransferase 2 deficiency	CPT2
Catalytic phosphatidylinositol 3-kinase subunit alpha superactivity	PIK3CA
Cathepsin A deficiency (Galactosialidosis)	CTSA
Cathepsin D deficiency	CTSD
Cathepsin F deficiency	CTSF
CCA-adding tRNA-nucleotidyltransferase deficiency	TRNT1
CCDC115-CDG	CCDC115
CEDNIK syndrome	SNAP29
Ceramide synthase 1 deficiency	CERS1
Ceramide transfer protein superactivity	COL4A3BP
Chediak-Higashi syndrome	LYST
Childhood-onset motor and cognitive regression syndrome with extrapyramidal movement disorder	UBTF
Choline kinase beta deficiency	CHKB
Choreoacanthocytosis	VPS13A
CK syndrome	NSDHL
Clathrin heavy chain deficiency	CLTC
CLN3 disease	CLN3
CLN4 disease	DNAJC5
CLN5 disease	CLN5
CLN6 disease	CLN6
CLN8 disease	CLN8
CLN14 disease	KCTD7
CLP1 deficiency	CLP1
CLPB deficiency	CLPB
CLPP deficiency	CLPP
Coenzyme Q2 polyprenyltranferase deficiency	COQ2
Coenzyme Q4 deficiency	COQ4
Coenzyme Q6 monooxygenase deficiency	COQ6
Coenzyme Q9 deficiency	COQ9
Cohen syndrome	VPS13B
Combined malonic and mathylmalonic aciduria	ACSF3
Combined saposin deficiency	PSAP
Complex I assembly factor 2 deficiency	NDUFAF2
Complex I assembly factor 3 deficiency	NDUFAF3
Complex I assembly factor 4 deficiency	NDUFAF4
Complex I assembly factor 5 deficiency	NDUFAF5
Complex I assembly factor 6 deficiency	NDUFAF6
Complex I assembly factor 8 deficiency	NDUFAF8
Conserved oligomeric Golgi complex subunit 2 deficiency	COG2
Conserved oligomeric Golgi complex subunit 4 deficiency	COG4
Conserved oligomeric Golgi complex subunit 4 superactivity	COG4
Conserved oligomeric Golgi complex subunit 5 deficiency	COG5
Conserved oligomeric Golgi complex subunit 6 deficiency	COG6
Conserved oligomeric Golgi complex subunit 7 deficiency	COG7
Conserved oligomeric Golgi complex subunit 8 deficiency	COG8
Cysteinyl-tRNA synthetase 1 deficiency	CARS1
Cytochrome c oxidase assembly factor 10 deficiency	COX10
Cytochrome c oxidase assembly factor 15 deficiency	COX15
Cytochrome c oxidase subunit 2 deficiency	MT-CO2
Cytochrome c oxidase subunit 3 deficiency	MT-CO3
Cytochrome c oxidase subunit 4I1 deficiency	COX4I1
Cytochrome c oxidase subunit 6B1 deficiency	COX6B1
Cytochrome c oxidase subunit 8A deficiency	COX8A
Cytochrome c oxidase subunit NDUFA4 (COXFA4) deficiency	NDUFA4
Cytosolic large ribosomal subunit 10 deficiency	RPL10
Cytosolic malate dehydrogenase deficiency	MDH1
Cytosolic phosphoenolpyruvate carboxykinase deficiency	PCK1
D-2-hydroxyglutarate dehydrogenase deficiency	D2HGDH
DALRD3 deficiency	DALRD3
D-bifunctional protein deficiency	HSD17B4
DDHD2 deficiency	DDHD2
D-glycerate kinase deficiency (D-glyceric aciduria)	GLYCTK
DHDDS-CDG	DHDDS
Dihydroceramide desaturase deficiency	DEGS1
Dihydropyrimidinase deficiency (Dihydropyrimidinuria)	DPYS
Dihydropyrimidine dehydrogenase deficiency	DPYD
DLG4 deficiency	DLG4
DNAJC6 deficiency	DNAJC6
DOLK-CDG	DOLK
Dopamine beta-hydroxylase deficiency	DBH
DPAGT1-CDG	DPAGT1
DPM1-CDG	DPM1
DPM2-CDG	DPM2
DPM3-CDG	DPM3
Dynamin 1 deficiency	DNM1
Dynamin-like protein 1 deficiency	DNM1L
DYNC1H1 deficiency	DYNC1H1
EPG5 deficiency (Vici syndrome)	EPG5
EXT2-related syndrome	EXT2
EXTL3-CDG	EXTL3
Familial hemophagocytic lymphohistiocytosis type 4	STX11
Familial hemophagocytic lymphohistiocytosis type 5	STXBP2
FASTKD2 deficiency	FASTKD2
Fatty acid 2-hydroxylase deficiency	FA2H
Fatty acyl-CoA reductase 1 deficiency	FAR1
Fatty aldehyde dehydrogenase deficiency (Sjögren-Larsson syndrome)	ALDH3A2
FBXL4 deficiency	FBXL4
Ferritin light chain deficiency	FTL
FKRP-CDG	FKRP
FKTN-CDG	FKTN
Formyl-glycine generating enzyme deficiency (Multiple sulfatase deficiency)	SUMF1
FOXRED1 deficiency	FOXRED1
Fructose-1,6-bisphosphatase deficiency	FBP1
FUK-CDG	FCSK
Fumarate hydratase deficiency (Fumaric aciduria)	FH
FUT8-CDG	FUT8
GABA transaminase deficiency	ABAT
GABA transporter deficiency	SLC6A19
GABA type A receptor subunit alpha 1 deficiency	GABRA1
GABA type A receptor subunit beta 1 deficiency	GABRB1
GABA type A receptor subunit beta 2 deficiency	GABRB2
GABA type A receptor subunit beta 3 deficiency	GABRB3
GABA type A receptor subunit gamma 2 deficiency	GABRG2
GABA type B receptor subunit 2 deficiency	GABBR2
Galloway-Mowat syndrome type 2	LAGE3
Galloway-Mowat syndrome type 3	OSGEP
Galloway-Mowat syndrome type 4	TP53RK
Galloway-Mowat syndrome type 5	TPRKB
Galloway-Mowat syndrome type 6	WDR4
Gephyrin deficiency	GPHN
Glucocerebrosidase deficiency (Gaucher disease)	GBA
Glucocerebrosidase receptor deficiency	SCARB2
Glucokinase superactivity	GCK
Glutamate aspartate transporter deficiency	SLC1A3
Glutamate decarboxylase 1 deficiency	GAD1
Glutamate dehydrogenase superactivity	GLUD1
Glutamate pyruvate transaminase 2 deficiency	GPT2
Glutaminase deficiency	GLS
Glutaminyl-tRNA synthetase 1 deficiency	QARS1
Glutamyl-prolyl-tRNA synthetase 1 deficiency	EPRS1
Glutathione synthetase deficiency	GSS
Glycerol kinase deficiency	GK
Glycine receptor subunit alpha 1 deficiency	GLRA1
Glycine receptor subunit beta deficiency	GLRB
Glycine transporter 2 deficiency	SLC6A5
GM2 activator protein deficiency	GM2A
GMPPB-CDG	GMPPB
GOSR2-CDG	GOSR2
GPAA1-CDG	GPAA1
Griscelli syndrome type 1	MYO5A
Griscelli syndrome type 2	RAB27A
GTP-specific succinyl-CoA synthetase subunit alpha deficiency	SUCLG1
GUF1 deficiency	GUF1
Hartnup disorder	SLC6A19
Heparan-alpha-glucosaminide N-acetyltransferase (HGSNAT) deficiency	HGSNAT
Heparan N-sulfatase deficiency	SGSH
Hepatic glycogen synthase deficiency	GYS2
Hermansky-Pudlak syndrome type 10	AP3D1
Holocytochrome c synthase deficiency	HCCS
HS6ST2-CDG	HS6ST2
HSD10 disease (2-methyl-3-hydroxybutyryl-CoA dehydrogenase deficiency)	HSD17B10
HSP60 deficiency	HSPD1
HTRA2 deficiency	HTRA2
Hypomyelinating leukodystrophy type 12	VPS11
IBA57 deficiency	IBA57
IL1RAPL1 deficiency	IL1RAPL1
Inosine triphosphatase deficiency	ITPA
Inositol polyphosphate 5-phosphatase K deficiency	INPP5K
Ionotropic glutamate receptor AMPA type subunit 2 deficiency	GRIA2
Ionotropic glutamate receptor AMPA type subunit 3 deficiency	GRIA3
Ionotropic glutamate receptor AMPA type subunit 4 dysregulation	GRIA4
ISCA1 deficiency	ISCA1
Isobutyryl-CoA dehydrogenase deficiency	ACAD8
Isolated sulfite oxidase deficiency (Sulfocysteinuria)	SUOX
KIF1A deficiency	KIF1A
KIF5A deficiency	KIF5A
KIF5C deficiency	KIF5C
L-2-hydroxyglutarate dehydrogenase deficiency	L2HGDH
Laforin deficiency	EPM2A
Lanosterol synthase deficiency	LSS
Leukoencephalopathy with brain calcifications and cysts	SNORD118
Lipoic acid synthase deficiency	LIAS
Lipoyltransferase 2 deficiency	LIPT2
LONP1 deficiency (Cerebral, ocular, dental, aurucilar, and skeletal (CODAS) syndrome)	LONP1
LRPPRC deficiency	LRPPRC
Lysophosphatidylcholine-esterified long-chain fatty acid transporter deficiency	MFSD2A
Lysophosphatidylinositol acyltransferase 1 deficiency	MBOAT7
Lysyl-tRNA synthetase 1 deficiency	KARS1
m-AAA protease subunit AFG3L2 deficiency	AFG3L2
Male EBP disorder with neurologic defects (MEND syndrome)	EBP
Malin deficiency	NHLRC1
Malonyl-CoA decarboxylase deficiency (Malonic aciduria)	MLYCD
MAN1B1-CDG	MAN1B1
MDA5 superactivity	IFIH1
Medium-chain acyl-CoA dehydrogenase deficiency	ACADM
Metabotropic glutamate receptor 1 deficiency	GRM1
Methylenetetrahydrofolate dehydrogenase 1 deficiency	MTHFD1
Methylmalonic aciduria and homocystinuria, cblD type	MMADHC
Methylmalonic aciduria and homocystinuria, cblX type	HCFC1
MGAT2-CDG	MGAT2
MICOS complex subunit MIC13 deficiency	MICOS13
Mitochondrial aconitase deficiency	ACO2
Mitochondrial and cytoplasmic lysyl-tRNA synthetase deficiency	KARS2
Mitochondrial arginyl-tRNA synthetase deficiency	RARS2
Mitochondrial asparaginyl-tRNA synthetase deficiency	NARS2
Mitochondrial ATP synthase F0 subunit 6 deficiency	MT-ATP6
Mitochondrial ATP synthase F0 subunit 8 deficiency	MT-ATP8
Mitochondrial ATP synthase F1 subunit alpha deficiency	ATP5F1A
Mitochondrial ATP synthase F1 subunit delta deficiency	ATP5F1D
Mitochondrial calcium uniporter deficiency	MICU1
Mitochondrial citrate carrier deficiency	SLC25A1
Mitochondrial coenzyme A transporter deficiency	SLC25A42
Mitochondrial cysteinyl-tRNA synthetase deficiency	CARS2
Mitochondrial cytochrome b deficiency	MT-CYB
Mitochondrial cytochrome c1 deficiency	CYC1
Mitochondrial deoxyguanosine kinase deficiency	DGUOK
Mitochondrial dicarboxylate transporter deficiency	SLC25A10
Mitochondrial DNA polymerase gamma accessory subunit deficiency	POLG2
Mtichondrial DNA polymerase gamma catalytic subunit deficiency	POLG
Mitochondrial elongation factor G1 deficiency	GFM1
Mitochondrial elongation factor G2 deficiency	GFM2
Mitochondrial elongation factor Ts deficiency	TSFM
Mitochondrial fission factor deficiency	MFF
Mitochondrial glutamate transporter deficiency	SLC25A22
Mitochondrial glutamyl-tRNA synthetase deficiency	EARS2
Mitochondrial inorganic pyrophosphatase 2 deficiency	PPA2
Mitochondrial intermediate peptidase deficiency	MIPEP
Mitochondrial isoleucyl-tRNA synthetase deficiency	IARS2
Mitochondrial leucyl-tRNA synthetase deficiency	LARS2
Mitochondrial malate dehydrogenase deficiency	MDH2
Mitochondrial methionyl-tRNA formyltransferase deficiency	MTFMT
Mitochondrial NAD+-dependent isocitrate dehydrogenase 3 subunit alpha deficiency	IDH3A
Mitochondrial NAD kinase 2 deficiency	NADK2
Mitochondrial NADP+-dependent isocitrate dehydrogenase 2 superactivity	IDH2
Mitochondrial phenylalanyl-tRNA synthetase deficiency	FARS2
Mitochondrial-processing peptidase beta deficiency	PMPCB
Mitochondrial prolyl-tRNA synthetase deficiency	PARS2
Mitochondrial pyruvate carrier deficiency	MPC1
Mitochondrial ribonucleotide reductase small subunit deficiency	RRM2B
Mitochondrial ribosomal large subunit 12 deficiency	MRPL12
Mitochondrial ribosomal RNA 12S deficiency	MT-RNR1
Mitochondrial ribosomal RNA 16S deficiency	MT-RNR2
Mitochondrial ribosomal small subunit 22 deficiency	MRPS22
Mitochondrial rRNA methyltransferase 2 deficiency	MRM2
Mitochondrial sulfide:quinone oxidoreductase deficiency	SQOR
Mitochondrial sulfur dioxygenase deficiency (Ethylmalonic encephalopathy)	ETHE1
Mitochondrial thioredoxin 2 deficiency	TXN2
Mitochondrial tRNA-Ala deficiency	MT-TA
Mitochondrial tRNA-Arg deficiency	MT-TR
Mitochondrial tRNA-Asn deficiency	MT-TN
Mitochondrial tRNA-Asp deficiency	MT-TD
Mitochondrial tRNA-Cys deficiency	MT-TC
Mitochondrial tRNA-Glu deficiency	MT-TE
Mitochondrial tRNA-Gly deficiency	MT-TG
Mitochondrial tRNA-Ile deficiency	MT-TI
Mitochondrial tRNA-Leu 2 deficiency	MT-TL1
Mitochondrial tRNA-Lys deficiency	MT-TK
Mitochondrial tRNA-Met deficiency	MT-TM
Mitochondrial tRNA-Pro deficiency	MT-TP
Mitochondrial tRNA-Thr deficiency	MT-TT
Mitochondrial tRNA-Tyr deficiency	MT-TY
Mitochondrial tRNA-Val deficiency	MT-TV
Mitochondrial tryptophanyl-tRNA synthetase deficiency	WARS2
Mitochondrial valyl-tRNA synthetase deficiency	VARS2
MOGS-CDG	MOGS
Molybdopterin synthase deficiency	MOCS2
Monocarboxylate transporter 1 superactivity	SLC16A1
MPDU1-CDG	MPDU1
Muscle glycogen synthase deficiency	GYS1
N-acetylglucosamine 6-sulfatase deficiency	GNS
N-acetylneuraminic acid-9-phosphate synthase deficiency	NANS
N-acetylglucosaminidase deficiency	NAGLU
NADH dehydrogenase alpha subcomplex subunit 1 deficiency	NDUFA1
NADH dehydrogenase alpha subcomplex subunit 2 deficiency	NDUFA2
NADH dehydrogenase alpha subcomplex subunit 8 deficiency	NDUFA8
NADH dehydrogenase alpha subcomplex subunit 11 deficiency	NDUFA11
NADH dehydrogenase beta subcomplex subunit 8 deficiency	NDUFB8
NADH dehydrogenase beta subcomplex subunit 11 deficiency	NDUFB11
NADH dehydrogenase core subunit 2 deficiency	MT-ND2
NADH dehydrogenase core subunit 3 deficiency	MT-ND3
NADH dehydrogenase core subunit 4L deficiency	MT-ND4L
NADH dehydrogenase flavoprotein 1 deficiency	NDUFV1
NADH dehydrogenase flavoprotein 2 deficiency	NDUFV2
NADH dehydrogenase iron-sulfur protein 1 deficiency	NDUFS1
NADH dehydrogenase iron-sulfur protein 4 deficiency	NDUFS4
NADH dehydrogenase iron-sulfur protein 6 deficiency	NDUFS6
NADH dehydrogenase iron-sulfur protein 7 deficiency	NDUFS7
NADH dehydrogenase iron-sulfur protein 8 deficiency	NDUFS8
NADH dehydrogenase subunit C2 deficiency	NDUFC2
NAD(P)HX dehydratase deficiency (CARKD deficiency)	NAXD
NDST1-CDG	NDST1
Neuronal glucose transporter deficiency	SLC45A1
Neutral sphingomyelinase 3 deficiency	SMPD4
NFS1 deficiency	NFS1
N-glycanase 1 deficiency	NGLY1
Nicotinamide nucleotide transhydrogenase deficiency	NNT
Nogo-interacting mitochondrial protein deficiency	RTN4IP1
NSUN2 deficiency	NSUN2
NUBPL deficiency	NUBPL
NUS1-CDG	NUS1
O-phosphoseryl-tRNA(Sec) selenium transferase deficiency	SEPSECS
Ornithine decarboxylase superactivity (Bachmann-Bupp syndrome)	ODC1
OSTC-CDG	OSTC
Palmitoyl-protein thioesterase 1 deficiency	PPT1
Pantothenate kinase 2 deficiency	PANK2
Peptidyl-tRNA hydrolase 2 deficiency	PTRH2
Peroxin 1 deficiency	PEX1
Peroxin 2 deficiency	PEX2
Peroxin 3 deficiency	PEX3
Peroxin 5 deficiency	PEX5
Peroxin 5 long isoform deficiency	PEX5
Peroxin 6 deficiency	PEX6
Peroxin 10 deficiency	PEX10
Peroxin 12 deficiency	PEX12
Peroxin 13 deficiency	PEX13
Peroxin 19 deficiency	PEX19
Peroxin 26 deficiency	PEX26
Peroxisomal straight-chain acyl-CoA oxidase deficiency	ACOX1
Peroxisomal targeting signal 2 receptor deficiency	PEX7
PET100 deficiency	PET100
PGAP1-CDG	PGAP1
PGAP2-CDG	PGAP2
PGAP3-CDG	PGAP3
PGM1-CDG	PGM1
Phosphatidylinositol 3-kinase regulatory subunit 2 superactivity	PIK3R2
Phosphatidylinositol-3,4,5-trisphosphate 3-phosphatase deficiency	PTEN
Phosphatidylinositol-3,5-bisphosphate 5-phosphatase deficiency, neuroskeletal phenotype	FIG4
Phosphatidylinositol 4-kinase type 2 alpha deficiency	PI4K2A
Phosphatidylinositol-4,5-bisphosphate 5-phosphatase deficiency	OCRL
Phosphatidylinositol-4,5-bisphosphate phospholipase C beta 1 deficiency	PLCB1
Phosphatidylinositol-4,5-bisphosphate phospholipase C eta 1 deficiency	PLCH1
Phosphatidylserine decarboxylase deficiency	PISD
Phosphocholine cytidylytransferase 2 deficiency	PCYT2
Phosphoglycerate kinase deficiency	PGK1
Phospholipase A2 group 6 deficiency	PLA2G6
PIGB-CDG	PIGB
PIGC-CDG	PIGC
PIGF-CDG	PIGF
PIGG-CDG	PIGG
PIGH-CDG	PIGH
PIGK-CDG	PIGK
PIGL-CDG	PIGL
PIGN-CDG	PIGN
PIGP-CDG	PIGP
PIGQ-CDG	PIGQ
PIGS-CDG	PIGS
PIGT-CDG	PIGT
PIGU-CDG	PIGU
PIGV-CDG	PIGV
PIGW-CDG	PIGW
PIGY-CDG	PIGY
Plasma membrane citrate transporter deficiency	SLC13A5
POLR3-related leukodystrophy	POLR3B
POMGNT1-CDG	POMGNT1
POMK-CDG	POMK
POMT1-CDG	POMT1
POMT2-CDG	POMT2
Porphobilinogen deaminase deficiency (Acute intermittent porphyria)	HMBS
Prenyl diphosphate synthase subunit 2 deficiency	PDSS2
Proline dehydrogenase deficiency	PRODH
PRRT2 deficiency	PRRT2
Pseudouridine synthase 3 deficiency	PUS3
Pyrroline-5-carboxylate dehydrogenase deficiency (Hyperprolinemia type 2)	ALDH4A1
Pyrroline-5-carboxylate reductase 2 deficiency (Hypomyelinating leukodystrophy type 1)	PYCR2
Pyruvate carboxylase deficiency	PC
RAB18 deficiency	RAB18
RFT1-CDG	RFT1
Ribonuclease H2 subunit A deficiency	RNASEH2A
Ribonuclease H2 subunit B deficiency	RNASEH2B
Ribonuclease H2 subunit C deficiency	RNASEH2C
Ribonuclease T2 deficiency	RNASET2
Ribose 5-phosphate isomerase deficiency	RPIA
RMND1 deficiency	RMND1
RNA-specific adenosine deaminase 2 deficiency	ADARB1
Rubicon deficiency	RUBCN
SAMHD1 deficiency	SAMHD1
SCO2 deficiency	SCO2
SCYL2 deficiency	SCYL2
Seipin deficiency	BSCL2
SERAC1 deficiency	SERAC1
Short-chain 3-hydroxyacyl-CoA dehydrogenase deficiency	HADH
Short-chain acyl-CoA dehydrogenase deficiency	ACADS
Sialin deficiency	SLC17A5
SLC35A1-CDG	SLC35A1
SLC35A3-CDG	SLC35A3
SNAP25 deficiency	SNAP25
SNX14 deficiency	SNX14
SPATA5 deficiency	SPATA5
Spatacsin deficiency	SPG11
Spermine synthase deficiency (Snyder-Robinson syndrome)	SMS
Sphingosine-1-phosphate lyase deficiency	SGPL1
Squalene synthase deficiency	FDFT1
SSR4-CDG	SSR4
ST3GAL3-CDG	ST3GAL3
ST3GAL5-CDG	ST3GAL5
STAT2 deficiency	STAT2
STT3A-CDG	STT3A
STT3B-CDG	STT3B
Succinate dehydrogenase subunit A deficiency	SDHA
Succinate dehydrogenase subunit D deficiency	SDHD
Synapsin 1 deficiency	SYN1
Synaptic vesicle glycoprotein 2A deficiency	SV2A
Synaptobrevin 2 deficiency	VAMP2
Synaptojanin 1 deficiency	SNJ1
Syntaxin 1B deficiency	STX1B
Syntaxin-binding protein 1 deficiency	STXBP1
TANGO2 deficiency	TANGO2
TBC1D24 deficiency	TBC1D24
TBCK deficiency	TBCK
TECPR2 deficiency	TECPR2
Thiamine transporter 1 deficiency	SLC19A2
Thorase deficiency	ATAD1
TIMM50 deficiency	TIMM50
TIMMDC1 deficiency	TIMMDC1
Tissue-nonspecific alkaline phosphatase deficiency (Hypophosphatasia)	ALPL
TMEM165-CDG	TMEM165
Trafficking kinesin-binding protein 1 deficiency	TRAK1
Transmembrane protein 70 deficiency	TMEM70
TRAPPC2L deficiency	TRAPPC2L
TRAPPC4 deficiency	TRAPPC4
TRAPPC6B deficiency	TRAPPC6B
TRAPPC9 deficiency	TRAPPC9
TRAPPC11-CDG	TRAPPC11
TRAPPC12 deficiency	TRAPPC12
Trifunctional protein subunit alpha deficiency	HADHA
tRNA 5-carboxymethylaminomethyl transferase deficiency	MTO1
tRNA 5-taurinomethyluridine modifier deficiency	GTPBP3
tRNA isopentenyl transferase deficiency	TRIT1
tRNA methyltransferase 1 deficiency	TRMT1
tRNA methyltransferase 10A deficiency	TRMT10A
tRNA-specific adenosine deaminase 3 deficiency	ADAT3
tRNA splicing endonuclease subunit 2 deficiency	TSEN2
tRNA splicing endonuclease subunit 15 deficiency	TSEN15
tRNA splicing endonuclease subunit 34 deficiency	TSEN34
tRNA splicing endonuclease subunit 54 deficiency	TSEN54
TWINKLE mitochondrial DNA helicase deficiency	TWNK
Tyrosyl-tRNA synthetase 1 deficiency	YARS1
UGDH-CDG	UGDH
UGO-1 like protein deficiency	SLC25A46
UGP2-CDG	UGP2
UDP-N-acetylglucosamine-2-epimerase/N-acetylmannosamine kinase superactivity (Sialuria)	GNE
UQCC2 deficiency	UQCC2
Valyl-tRNA synthetase 1 deficiency	VARS1
Very long-chain fatty acid elongase 4 deficiency, neurologic phenotype	ELOVL4
Very low-density lipoprotein receptor deficiency	VLDLR
VPS4A deficiency	VPS4A
VPS41	VPS41
WDR45 deficiency	WDR45
Wiedemann-Rautenstrauch syndrome	POLR3A
X-prolyl aminopeptidase 3 deficiency	XPNPEP3
YIF1B deficiency	YIF1B
